# Supplementary material for: A Pilot Randomized Controlled Trial of a Partial Meal Replacement Preconception Weight Loss Program for Women with Overweight and Obesity
Source: Nutrients. 2021 Sep 15;13(9):3200. doi: 10.3390/nu13093200 (PMC8469733; doi:10.3390/nu13093200)
Supplement: Supplementary file 1 [file nutrients-13-03200-s001.zip]

Archive with 1 entries (1 files):
- nutrients-1350364-supplementary.pdf
